# Supplementary material for: What can the radiological parameters of superior migration of the humeral head tell us about the reparability of massive rotator cuff tears?
Source: PLoS One. 2020 Apr 16;15(4):e0231843. doi: 10.1371/journal.pone.0231843 (PMC7162485; doi:10.1371/journal.pone.0231843)
Supplement: S1 Table — (XLSX) [file pone.0231843.s001.xlsx]

## Sheet: Data
Number of paitents	MR-AHD	MR-IGHD	MR-UMI	XR-AHD	XR-IGHD	XR-UMI	sex (1=male, 2=female)	age (years)	affected side (1=right, 2= left)	irreparability (0=reparable, 1=irreparable)	tendon involvement (n)	SST_fatty infiltration (1= goutallier Grade >3 ,0= Grade ≤3:0)	IST_fatty infiltration (1= goutallier Grade >2, 0= Grade ≤2)	SSC_fatty infiltration (1= goutallier Grade >1, 0= Grade ≤1)	Tangent sign (1=Yes, 0=No)	Patte classification (1=stage 1, 2=stage 2, 3=stage 3)
1	4.7	8.4	1.24	5.6	8.4	1.27	2	62	1	1	3	1	0	1	1	3
2	6.2	10.1	1.24	7.6	6.2	1.32	2	75	2	1	3	0	0	1	0	2
3	7.2	6.2	1.44	7.9	8.6	1.33	1	73	1	0	3	0	0	0	0	2
4	7.7	6.5	1.48	8.1	5.8	1.28	2	67	2	0	3	1	1	0	1	3
5	8.5	4.7	1.43	8.9	3.1	1.35	2	75	2	1	2	1	0	0	0	3
6	6.3	8.3	1.24	4.8	9.4	1.17	1	73	1	1	4	1	1	1	1	2
7	7.3	7.7	1.36	9.2	5.5	1.44	1	62	1	0	2	0	0	1	1	2
8	9.3	5.3	1.38	6.5	7.4	1.26	2	68	1	1	3	0	0	0	0	3
9	1.9	10.2	1.13	3.2	8.5	1.18	2	67	2	1	3	0	1	1	1	3
10	6.8	7.6	1.33	8.2	5.6	1.34	2	59	2	1	2	0	0	0	0	2
11	7.9	7	1.47	9.6	4.3	1.41	2	63	1	0	3	0	0	1	0	2
12	4.6	8.9	1.27	8.3	6.7	1.36	2	74	1	1	2	0	0	0	1	3
13	5.2	10.7	1.26	6.7	9.9	1.22	1	75	2	1	2	1	1	1	1	2
14	4.2	9.2	1.19	6.7	6.5	1.3	1	78	2	1	2	1	0	1	0	2
15	6.5	9.3	1.26	4.1	10.1	1.16	1	73	2	0	3	0	0	0	1	3
16	8.8	5.2	1.46	7.1	4.6	1.29	1	77	1	0	3	0	0	0	0	2
17	6.1	7.8	1.26	7.5	5.2	1.3	2	65	2	0	3	1	1	0	0	2
18	6.1	7.2	1.29	7.3	6.2	1.28	2	70	2	0	2	0	0	1	0	2
19	7.5	6.4	1.38	7.6	4.5	1.32	1	62	1	0	2	0	0	0	0	3
20	7.7	7.6	1.3	8.7	5.2	1.32	1	65	1	1	4	0	0	0	1	3
21	4	12.9	1.16	5.1	10.7	1.22	2	69	2	1	3	1	1	0	1	2
22	6.1	7.8	1.26	5.1	8.9	1.24	2	63	2	1	3	1	1	0	1	3
23	10.5	2	1.55	9.7	3.6	1.51	2	72	1	0	2	1	1	1	0	3
24	4.4	8.6	1.12	6.3	6	1.25	2	69	2	0	3	0	0	0	1	2
25	5.4	9.8	1.25	4.4	9	1.22	2	63	2	1	3	0	0	0	0	3
26	6.3	11.3	1.27	8.5	6.1	1.33	1	49	1	0	2	0	0	0	0	2
27	8.6	8.1	1.42	9.2	5.2	1.38	1	68	2	0	3	1	0	0	0	2
28	5.4	9.2	1.27	6.3	7.2	1.31	2	62	1	0	2	0	0	0	0	3
29	7	8.7	1.34	8.7	6.8	1.36	1	62	2	1	3	0	0	0	1	3
30	7.6	7.3	1.33	6.7	7.5	1.26	2	57	1	1	2	0	0	0	1	2
31	6.5	8.7	1.29	5.8	8.2	1.28	2	61	2	1	3	1	1	0	1	3
32	8.1	7.5	1.41	8.1	7.1	1.36	1	64	2	1	2	0	0	1	0	3
33	7.4	9.1	1.35	6.8	9.2	1.21	2	62	2	1	2	1	1	0	1	3
34	6	10.2	1.23	8.4	8.2	1.38	1	72	1	0	2	1	0	0	0	2
35	6.8	8.8	1.32	8.2	5.7	1.3	1	69	1	0	2	0	0	1	0	3
36	5.3	11.7	1.22	5.8	10.5	1.23	2	66	1	1	2	0	0	0	1	2
37	8.7	6.2	1.32	7.5	7.8	1.42	1	69	2	0	2	0	0	0	0	2
38	5.7	10.4	1.21	7.8	8.4	1.28	2	61	1	0	2	1	0	0	1	2
39	8.2	5.2	1.37	9.2	4.2	1.42	2	74	2	1	2	1	1	0	0	2
40	5.8	8.9	1.29	5.2	9.2	1.19	1	65	1	1	3	0	0	0	1	2
41	6.8	7.6	1.31	7.4	7.1	1.26	1	76	2	1	2	0	0	1	0	3
42	7.4	9.1	1.43	6.8	9.2	1.19	2	76	2	0	3	0	0	0	1	2
43	3.7	10.2	1.19	4.2	9.4	1.21	1	76	1	1	4	1	1	0	1	2
44	6.6	9.5	1.26	7.2	7.2	1.28	2	71	2	1	2	1	0	1	1	3
45	5.2	11.2	1.19	6.2	10.1	1.2	1	66	1	1	2	0	0	1	1	3
46	6.7	8.4	1.28	10.6	7.1	1.43	2	64	2	0	2	0	0	0	0	3
47	6	10.3	1.25	7.2	8.9	1.32	1	73	2	1	3	0	1	0	0	3
48	5.8	9.5	1.22	4.8	9.7	1.24	2	63	2	1	2	0	0	0	0	3
49	7	7.2	1.32	9.2	4.2	1.4	1	70	1	0	2	0	0	0	1	3
50	5.3	8.7	1.29	4.2	10.3	1.17	2	62	2	0	2	1	0	0	1	2
51	2.2	12.2	1.12	5.6	9.2	1.21	2	64	1	1	4	1	1	0	0	3
52	6.7	8.1	1.32	8.5	4.6	1.34	2	61	1	1	2	0	0	0	1	3
53	4.8	10.2	1.28	6.4	7.1	1.34	2	61	2	1	3	1	1	0	1	2
54	7.2	8.4	1.27	8.2	5.9	1.34	1	71	1	0	3	0	0	0	1	3
55	5.2	8.8	1.33	7.5	8.1	1.32	1	53	2	0	2	0	0	1	0	2
56	6.8	9.2	1.29	9.7	7.2	1.26	1	57	1	0	2	1	0	0	0	3
57	6.2	8.1	1.38	8.9	4.9	1.34	2	62	2	0	3	0	0	0	0	2
58	4.6	9.2	1.24	5.2	8.4	1.25	1	60	1	1	2	0	0	1	1	3
59	6.7	6.4	1.41	7.7	7.1	1.32	2	54	1	1	2	0	0	0	1	3
60	9.2	3.8	1.46	8.2	5.2	1.36	1	64	2	0	3	0	0	0	0	2
61	4.7	8.2	1.22	5.7	7.1	1.28	2	67	1	0	2	1	0	0	0	2
62	6.9	8	1.21	7.9	5.4	1.21	2	64	1	0	2	0	0	0	1	2
63	4.4	10.6	1.18	6.5	4.8	1.36	2	60	2	1	2	1	1	0	1	2
64	7.2	5.6	1.32	8.5	5.2	1.41	2	59	2	1	2	0	0	1	1	3
